# Supplementary material for: Effects of SKCPT on Osteoarthritis in Beagle Meniscectomy and Cranial Cruciate Ligament Transection Models
Source: Int J Mol Sci. 2023 Oct 7;24(19):14972. doi: 10.3390/ijms241914972 (PMC10573642; doi:10.3390/ijms241914972)
Supplement: Supplementary file 1 [file ijms-24-14972-s001.zip]

Archive with 1 entries (1 files):
- ijms-2610633-supplementary.pdf
